# Supplementary material for: Post-Acute COVID-19 Effects on Diagnostic Conversion Rates And Standardized Cognitive and Motor Test Scores in a Longitudinal Study of Independent, Community-Recruited Elderly Subjects
Source: medRxiv. 2025 Oct 22:2025.10.20.25338408. Preprint. [Version 1] doi: 10.1101/2025.10.20.25338408 (PMC12633594; doi:10.1101/2025.10.20.25338408)
Supplement: Supplement 1 [file media-1.xlsx]

## Sheet: Notes
Median age is 82 so for logistic regression age > 82 is marked as 1, less than 82 as 0.
Otherwise, for privacy, any age of 90 or over is listed as "90 or over'
Female = 0 Male = 1
ApoE - any 4 allele = 1; no 4 allele = 0
Earliest or latest_covid_19_questionnaire date - is earliest date for subjects who ever answered Yes to having Covid; is latest date for subjects who always answered No to having Covid.
Education years median is 15.9 so for logistic regression 16 years or more is 1, less than 16 is 0.
All subjects had a consensus cognitive diagnosis of Cognitively Normal on their pre-pandemic Cognitive Conference in 2019 so there is no column for that.
Subjects marked 1 for Park were diagnosed with probable Parkinson's disease by neuromovement neurologists in the pre-Covid period and did not change diagnosis throughout the study period.
No subjects converted to Park during the study period.

## Sheet: Full Data 
Age by Median	gender	education_yrs	apoe_score	earliest or latest_covid_19_exam_date	had_covid_19	latest cognitive conference_date	latest consensus_cognitive_diagnosis	Converted	Park	Latest PreCovid MOCA Date	moca_total	Latest PostCovid MOCA Date	moca_total	latest pre covid neuro_movement_exam_date	updrs_motor_score_off	latest post covid neuro_movement_exam_date	updrs_motor_score_off
1	1	0	1	2023-10-13	1	2024-10-31	Amnestic MCI-memory multiple	1	1
0	1	1	0	2023-08-21	1	2025-08-21	Amnestic MCI-memory multiple	1	1
0	1	1	0	2025-01-24	1	2025-02-20	Amnestic MCI-memory multiple	1	1
1	0	1	0	2021-06-25	1	2022-01-13	Amnestic MCI-memory multiple	1	0
1	0	1	0	2022-06-27	1	2023-12-07	Amnestic MCI-memory multiple	1	0
0	0	0	1	2023-02-15	1	2025-05-22	Amnestic MCI-memory only	1	0	2019-02-20	29	2025-03-04	26	2019-02-20	2	2025-03-04	11
1	1	1	1	2023-09-21	1	2025-05-15	Amnestic MCI-memory only	1	0	2019-10-24	22	2025-01-09	20	2019-09-06	2	2025-01-09	9
0	0	1	1	2023-06-02	1	2023-11-30	Amnestic MCI-memory only	1	0	2019-08-14	26	2024-07-08	25	2019-08-07	0	2024-07-26	1
1	0	0	0	2023-08-30	1	2025-08-21	Cognitively Normal	1	0
1	0	0	0	2022-10-13	1	2025-02-27	Cognitively Normal	0	0	2019-05-01	23	2024-10-31	23	2019-05-23	4	2024-11-14	47
1	0	0	1	2021-06-21	1	2024-06-27	Cognitively Normal	0	1
0	0	0	0	2021-10-21	1	2024-10-28	Cognitively Normal	0	0	2019-11-22	24	2024-10-02	24	2019-11-06	0	2024-09-19	5
0	1	0	0	2022-04-19	1	2025-01-02	Cognitively Normal	0	0	2019-10-16	27	2025-05-30	23	2019-10-25	0	2025-05-09	6
1	0	0	0	2022-07-07	1	2024-10-10	Cognitively Normal	0	0	2019-05-23	26	2024-09-23	26	2019-04-25	1	2024-08-30	0
1	0	0	0	2022-09-12	1	2024-10-28	Cognitively Normal	0	0	2019-03-11	26	2024-10-04	25	2019-03-08	14	2024-11-15	1
1	1	0	0	2022-09-12	1	2024-10-28	Cognitively Normal	0	0					2019-09-13	9	2024-11-15	4
0	0	0	0	2024-05-09	1	2025-04-15	Cognitively Normal	0	0	2019-08-21	29	2025-05-07	26	2019-08-02	0	2025-04-25	2
1	0	0	0	2024-06-26	1	2025-07-31	Cognitively Normal	0	0					2019-01-03	5	2024-07-12	8
0	0	0	0	2024-07-16	1	2025-08-12	Cognitively Normal	0	0	2019-09-23	28	2024-07-22	25	2019-08-16	2	2024-07-12	2
1	1	0	0	2025-01-13	1	2025-01-23	Cognitively Normal	0	0					2019-11-06	1	2025-01-03	6
0	1	0	0	2021-11-15	1	2025-01-09	Cognitively Normal	0	0	2019-10-28	24	2025-02-17	25	2019-11-01	7	2025-02-06	6
0	0	0	1	2023-02-22	1	2025-08-14	Cognitively Normal	0	0	2019-03-21	27	2024-07-12	20	2019-06-14	0	2024-07-12	0
0	0	0	0	2023-10-02	1	2025-02-13	Cognitively Normal	0	0	2019-03-25	23	2024-10-09	24	2019-03-08	3	2024-10-18	28
1	0	0	0	2024-08-05	1	2025-01-16	Cognitively Normal	0	0					2019-05-01	0	2024-08-02	0
1	0	0	0	2021-10-11	1	2024-11-25	Cognitively Normal	0	1
0	0	0	0	2022-11-09	1	2024-12-27	Cognitively Normal	0	0	2019-09-16	29	2024-11-21	29	2019-10-25	1	2025-06-13	4
1	1	0	0	2023-01-09	1	2025-06-19	Cognitively Normal	0	0	2019-07-23	27	2025-05-01	27	2019-07-12	4	2025-04-10	7
0	0	0	1	2023-03-13	1	2025-08-12	Cognitively Normal	0	1	2019-04-02	27	2024-07-15	28
0	0	0	0	2023-04-21	1	2025-04-15	Cognitively Normal	0	1	2019-05-16	26	2025-04-07	24	2019-05-17	14	2025-03-26	0
1	0	0	0	2023-07-23	1	2025-01-16	Cognitively Normal	0	0					2019-08-07	0	2024-07-26	0
1	0	0	0	2023-08-16	1	2025-01-23	Cognitively Normal	0	0					2019-06-20	0	2024-08-08	1
1	0	0	0	2023-10-12	1	2024-11-25	Cognitively Normal	0	0	2019-10-02	22	2024-10-23	29
0	1	0	0	2023-10-20	1	2024-06-10	Cognitively Normal	0	1
0	0	0	0	2024-01-12	1	2025-01-16	Cognitively Normal	0	0
1	0	0	0	2025-01-13	1	2025-01-23	Cognitively Normal	0	0					2019-11-06	1	2025-01-03	7
1	0	0	0	2022-02-17	1	2025-06-19	Cognitively Normal	0	0					2019-12-13	0	2025-04-18	1
1	0	0	0	2024-03-22	1	2024-06-10	Cognitively Normal	0	0
1	0	1	0	2022-04-25	1	2025-05-29	Cognitively Normal	0	0					2019-03-01	1	2024-07-19	0
0	0	1	1	2022-07-14	1	2025-03-27	Cognitively Normal	0	0
1	0	1	0	2022-10-06	1	2024-12-27	Cognitively Normal	0	0
1	1	1	0	2022-10-31	1	2025-02-13	Cognitively Normal	0	0	2019-11-22	26	2024-10-02	23	2019-11-06	2	2024-09-19	0
0	0	1	0	2022-11-07	1	2024-10-28	Cognitively Normal	0	0	2019-10-09	24	2024-12-20	24	2019-10-11	0	2024-11-22	8
1	1	1	0	2022-11-07	1	2024-11-11	Cognitively Normal	0	0	2019-10-09	22	2024-12-20	22	2019-10-11	3	2024-12-13	3
0	0	1	0	2022-12-05	1	2025-06-18	Cognitively Normal	0	0	2019-07-26	30	2025-04-15	30	2019-09-06	0	2025-04-10	0
0	1	1	0	2022-12-29	1	2025-01-30	Cognitively Normal	0	1
0	0	1	0	2023-02-03	1	2024-04-18	Cognitively Normal	0	0
0	0	1	0	2023-03-22	1	2024-12-11	Cognitively Normal	0	0
0	0	1	0	2023-03-31	1	2024-11-21	Cognitively Normal	0	0	2019-10-11	27	2024-08-30	27	2019-10-11	14	2024-08-30	2
0	0	1	1	2023-04-14	1	2023-08-31	Cognitively Normal	0	0
0	1	1	0	2023-04-27	1	2025-01-02	Cognitively Normal	0	0	2019-07-12	26	2025-06-19	28	2019-07-12	3	2025-06-19	1
1	1	1	0	2023-04-28	1	2025-04-24	Cognitively Normal	0	0
1	0	1	0	2023-07-27	1	2025-08-13	Cognitively Normal	0	0					2019-05-03	11	2024-07-16	5
0	1	1	1	2024-02-14	1	2024-11-14	Cognitively Normal	0	0	2019-07-26	29	2025-04-15	27	2019-09-06	0	2025-04-10	0
1	0	1	0	2024-04-30	1	2025-07-10	Cognitively Normal	0	0	2019-01-15	26	2025-05-28	26
1	1	1	0	2024-11-08	1	2024-10-24	Cognitively Normal	0	0					2019-05-17	0	2024-11-08	1
0	1	1	1	2025-02-26	1	2025-01-16	Cognitively Normal	0	1
0	0	1	0	2022-11-11	1	2025-01-10	Cognitively Normal	0	0	2019-11-01	27	2025-03-21	26	2019-10-11	1	2025-03-28	1
0	0	1	0	2022-04-15	1	2025-02-13	Cognitively Normal	0	0	2019-08-14	28	2024-10-18	30	2019-10-11	1	2024-10-18	2
0	1	1	0	2022-06-17	1	2024-10-10	Cognitively Normal	0	1
1	0	1	0	2022-07-06	1	2022-12-15	Cognitively Normal	0	0
0	0	1	0	2022-07-21	1	2024-08-01	Cognitively Normal	0	0	2019-05-08	27	2024-07-22	27	2019-04-26	2	2024-07-11	5
1	0	1	0	2023-01-10	1	2024-11-07	Cognitively Normal	0	0	2019-01-31	28	2025-05-29	25	2019-10-11	3	2025-05-23	2
1	0	1	0	2023-06-12	1	2024-11-21	Cognitively Normal	0	0	2019-07-25	26	2024-07-15	26	2019-05-17	2	2024-07-11	0
0	0	1	0	2023-06-20	1	2025-01-16	Cognitively Normal	0	0	2019-04-15	30	2024-08-23	30	2019-04-12	0	2024-07-11	19
0	0	1	1	2023-08-11	1	2024-08-01	Cognitively Normal	0	0
0	0	1	0	2023-09-26	1	2025-06-19	Cognitively Normal	0	1
1	0	1	0	2023-10-11	1	2024-08-15	Cognitively Normal	0	0	2019-09-19	27	2024-11-06	29	2019-08-28	0	2024-12-13	0
1	0	1	0	2023-10-13	1	2024-11-25	Cognitively Normal	0	0	2019-08-28	24	2024-11-22	27	2019-08-28	5	2024-11-22	0
0	1	1	0	2023-12-04	1	2025-01-16	Cognitively Normal	0	0	2019-08-29	26	2025-01-15	28
0	0	1	0	2023-12-29	1	2025-01-23	Cognitively Normal	0	1
0	0	1	0	2024-03-01	1	2025-03-07	Cognitively Normal	0	0	2019-05-01	28	2025-04-11	27	2019-05-01	0	2025-04-11	0
0	1	1	0	2024-06-24	1	2024-12-27	Cognitively Normal	0	1	2019-06-21	26	2024-10-10	27
0	1	1	0	2025-02-06	1	2025-01-10	Cognitively Normal	0	1	2019-10-15	28	2025-02-06	29	2019-11-13	17	2025-02-06	5
0	1	1	0	2021-10-21	1	2025-06-18	Cognitively Normal	0	0	2019-03-27	28	2025-03-18	28	2019-03-08	1	2025-03-28	7
0	0	1	0	2023-03-21	1	2024-12-19	Cognitively Normal	0	0	2019-06-12	28	2025-05-23	28
0	0	1	0	2023-04-04	1	2025-04-24	Cognitively Normal	0	0	2019-10-10	27	2025-05-06	27	2019-08-22	0	2025-04-25	7
0	0	1	1	2023-09-13	1	2025-02-27	Cognitively Normal	0	0
0	0	1	0	2022-06-02	1	2024-05-23	Cognitively Normal	0	0	2019-03-14	28	2024-08-20	28	2019-03-01	0	2024-08-16	3
0	0	1	0	2022-08-11	1	2024-10-28	Cognitively Normal	0	0
1	1	1	1	2022-11-03	1	2024-11-14	Cognitively Normal	0	0
1	0	1	0	2022-12-09	1	2025-06-19	Cognitively Normal	0	0					2019-04-05	2	2025-02-14	2
0	0	1	1	2023-08-08	1	2025-02-20	Cognitively Normal	0	0	2019-04-09	28	2024-11-07	22
0	0	1	1	2023-05-30	1	2025-08-12	Cognitively Normal	0	0	2019-10-24	29	2025-06-09	28	2019-10-04	2	2025-06-26	2
1	1	0	1	2023-12-11	1	2024-02-22	Dementia, probable AD	1	0					2019-06-21	6	2025-02-28	0
1	1	0	0	2022-02-28	1	2025-03-06	Impaired, not MCI	1	0					2019-07-12	3	2024-07-11	5
0	1	1	1	2022-08-23	1	2023-01-05	Impaired, not MCI	1	0					2019-08-07	2	2024-10-07	2
1	1	1	0	2023-04-19	1	2025-07-10	Impaired, not MCI	1	0					2019-11-01	2	2025-02-28	2
1	1	1	1	2020-12-01	1	2025-08-07	Impaired, not MCI	1	0	2019-09-18	28	2025-06-13	26	2019-10-17	3	2025-06-13	18
1	1	1	0	2024-12-02	1	2025-03-13	Impaired, not MCI	1	0					2019-02-20	0	2024-12-06	3
0	0	1	1	2023-04-27	1	2025-08-07	Mild Behavioral Impairment	1	0	2019-12-13	29	2025-06-19	28	2019-12-13	0	2025-06-19	0.5
1	1	0	0	2023-10-15	1	2024-04-25	Non-amnestic MCI-multiple domain	1	1
0	1	0	0	2023-03-17	1	2025-04-15	Non-amnestic MCI-single domain	1	1
1	1	0	0	2022-06-13	1	2023-04-13	Non-amnestic MCI-single domain	1	0
1	0	0	1	2022-10-12	1	2024-12-12	Non-amnestic MCI-single domain	1	0					2019-04-25	3	2024-12-06	3
0	1	1	0	2020-11-19	1	2023-02-09	Non-amnestic MCI-single domain	1	1	2019-02-13	25	2024-10-18	23
1	0	1	0	2021-04-13	1	2021-04-15	Non-amnestic MCI-single domain	1	0
1	0	1	1	2025-02-26	1	2025-03-06	Non-amnestic MCI-single domain	1	0					2019-08-01	0	2025-02-21	13
0	0	1	1	2023-03-03	1	2025-04-03	Non-amnestic MCI-single domain	1	1
1	0	1	0	2021-04-22	1	2023-04-13	Non-amnestic MCI-single domain	1	0					2019-04-19	17	2024-08-08	10
1	1	1	0	2021-12-07	1	2022-08-18	Non-amnestic MCI-single domain	1	0	2019-09-24	25	2024-09-06	21	2019-09-13	1	2024-09-06	0
1	0	0	1	2024-12-17	0	2025-03-27	Amnestic MCI-memory multiple	1	0
1	0	0	0	2024-03-04	0	2025-02-13	Amnestic MCI-memory multiple	1	0	2019-01-14	22	2025-04-30	15	2019-01-04	3	2025-06-19	0
1	1	1	0	2024-04-12	0	2025-04-15	Amnestic MCI-memory multiple	1	0	2019-02-06	25	2025-04-16	18	2019-02-22	5	2025-05-01	0
1	0	1	0	2024-12-19	0	2025-03-27	Amnestic MCI-memory multiple	1	0					2019-06-20	3	2024-12-12	5
1	1	1	1	2024-11-07	0	2025-06-26	Amnestic MCI-memory multiple	1	0					2019-06-21	4	2024-11-07	16
1	1	1	0	2024-06-25	0	2025-08-28	Amnestic MCI-memory multiple	1	0	2019-03-28	27	2025-06-17	19	2019-03-07	0	2024-07-16	0
1	1	1	0	2024-12-05	0	2025-01-09	Amnestic MCI-memory multiple	1	1					2019-04-12	35	2024-12-05	7
0	1	1	1	2024-05-03	0	2025-04-15	Amnestic MCI-memory multiple	1	1
1	0	1	1	2024-03-06	0	2025-08-21	Amnestic MCI-memory only	1	0	2019-07-23	27	2025-05-01	25	2019-07-12	1	2025-04-10	1
0	1	1	0	2024-03-20	0	2025-04-03	Amnestic MCI-memory only	1	0
0	0	0	0	2024-01-24	0	2025-05-08	Cognitively Normal	0	0
1	0	0	0	2024-02-01	0	2025-02-27	Cognitively Normal	0	0
1	0	0	0	2024-02-22	0	2025-07-17	Cognitively Normal	0	0	2019-09-27	24	2025-04-15	26	2019-09-20	1	2025-04-10	6
0	0	0	0	2024-05-03	0	2025-04-15	Cognitively Normal	0	0
1	0	0	0	2024-06-19	0	2025-01-02	Cognitively Normal	0	0
0	1	0	0	2024-06-20	0	2025-01-02	Cognitively Normal	0	0
1	0	0	0	2024-07-08	0	2025-08-12	Cognitively Normal	0	0	2019-08-23	29	2024-07-29	29	2019-02-01	0	2024-07-12	4
1	0	0	0	2024-10-15	0	2025-02-13	Cognitively Normal	0	0	2019-08-08	23	2024-10-22	23	2019-08-02	0	2024-10-18	0
0	0	0	0	2024-12-02	0	2025-01-10	Cognitively Normal	0	0	2019-10-08	27	2024-12-23	29	2019-08-23	0	2024-12-13	3
0	0	0	1	2024-01-09	0	2025-06-18	Cognitively Normal	0	0
0	0	0	0	2024-02-22	0	2025-01-30	Cognitively Normal	0	0	2019-08-13	26	2025-03-05	25	2019-07-26	2	2025-02-21	4
0	0	0	0	2024-02-08	0	2025-03-06	Cognitively Normal	0	0
1	0	0	1	2024-03-25	0	2025-06-18	Cognitively Normal	0	0	2019-09-23	29	2025-04-16	27	2019-09-13	1	2025-04-22	0
1	0	0	0	2024-04-03	0	2025-04-10	Cognitively Normal	0	1
1	0	0	0	2024-04-22	0	2025-04-15	Cognitively Normal	0	0	2019-11-25	27	2025-04-03	28
0	0	0	0	2024-06-20	0	2025-01-16	Cognitively Normal	0	0
1	0	0	0	2024-10-15	0	2025-02-13	Cognitively Normal	0	0
1	0	0	0	2024-06-18	0	2025-01-02	Cognitively Normal	0	0	2019-05-01	27	2025-06-23	28	2019-04-25	0	2025-06-26	0
0	0	0	0	2024-06-21	0	2025-01-02	Cognitively Normal	0	0
0	0	1	0	2024-01-18	0	2025-01-30	Cognitively Normal	0	0	2019-11-13	26	2025-02-11	26	2019-10-04	0	2025-01-10	2
0	1	1	1	2024-01-18	0	2025-01-23	Cognitively Normal	0	0	2019-11-13	26	2025-02-11	29	2019-10-04	0	2025-01-10	3
1	1	1	0	2024-03-19	0	2025-04-15	Cognitively Normal	0	0
1	1	1	0	2024-04-18	0	2025-01-02	Cognitively Normal	0	0					2019-02-20	10	2025-05-29	8
1	0	1	0	2024-04-26	0	2025-06-26	Cognitively Normal	0	0	2019-01-04	28	2025-05-20	23	2019-01-04	1	2025-05-16	0
1	0	1	1	2024-05-07	0	2025-06-19	Cognitively Normal	0	0	2019-03-29	28	2025-05-22	29	2019-03-29	1	2025-05-16	5
0	0	1	0	2024-05-30	0	2025-07-10	Cognitively Normal	0	0
0	0	1	0	2024-06-21	0	2025-07-01	Cognitively Normal	0	1
1	0	1	0	2024-06-25	0	2025-07-31	Cognitively Normal	0	0	2019-03-28	29	2025-06-17	29	2019-03-07	0	2024-07-16	1
1	0	1	0	2024-07-17	0	2025-01-16	Cognitively Normal	0	0
1	0	1	1	2024-08-05	0	2025-08-21	Cognitively Normal	0	0					2019-03-07	0	2024-08-08	1
0	0	1	0	2024-11-11	0	2025-02-20	Cognitively Normal	0	0	2019-08-06	29	2024-11-06	26	2019-08-01	0	2024-11-07	2
0	0	1	1	2024-02-16	0	2025-05-08	Cognitively Normal	0	0	2019-08-23	25	2025-03-20	27	2019-08-23	6	2025-03-20	5
0	0	1	0	2024-07-22	0	2025-01-16	Cognitively Normal	0	0	2019-08-21	23	2024-08-05	24	2019-08-07	0	2024-07-11	5
0	1	1	1	2024-07-22	0	2025-01-16	Cognitively Normal	0	0	2019-07-25	24	2024-08-05	22	2019-05-31	0	2024-07-11	4
0	0	1	0	2024-01-12	0	2025-01-23	Cognitively Normal	0	0	2019-03-28	30	2025-04-03	28	2019-02-08	2	2025-05-02	20
0	0	1	0	2024-01-15	0	2025-04-30	Cognitively Normal	0	0					2019-01-11	3	2025-02-13	0
0	1	1	0	2024-02-09	0	2025-02-27	Cognitively Normal	0	1
0	0	1	0	2024-03-11	0	2025-06-26	Cognitively Normal	0	0	2019-07-29	25	2025-04-23	28	2019-06-21	0	2025-04-18	0
1	1	1	0	2024-04-22	0	2025-04-15	Cognitively Normal	0	0	2019-11-25	23	2025-04-03	21
0	0	1	0	2024-05-03	0	2025-07-10	Cognitively Normal	0	0	2019-10-31	27	2025-06-19	30	2019-10-04	0	2025-06-19	4
0	1	1	1	2024-06-04	0	2025-05-01	Cognitively Normal	0	1	2019-08-26	29	2025-06-27	29
0	0	1	0	2024-06-13	0	2025-01-02	Cognitively Normal	0	0					2019-05-31	5	2025-05-29	0
0	1	1	0	2024-03-27	0	2025-04-10	Cognitively Normal	0	1	2019-07-09	24	2025-04-04	20
0	1	1	1	2024-06-04	0	2025-03-12	Cognitively Normal	0	0
0	0	1	0	2024-10-12	0	2025-02-20	Cognitively Normal	0	0	2019-06-06	26	2024-10-29	30	2019-07-26	2	2024-10-11	6
1	0	1	1	2024-05-24	0	2025-04-15	Cognitively Normal	0	0	2019-08-05	28	2025-04-23	26	2019-08-01	0	2025-04-25	18
1	0	1	0	2024-06-11	0	2025-01-09	Cognitively Normal	0	0
1	0	1	0	2024-12-02	0	2025-02-27	Cognitively Normal	0	0	2019-09-11	26	2024-12-09	25	2019-10-03	0	2024-12-06	0
1	0	1	0	2024-04-23	0	2025-08-21	Dementia, possible AD	1	0	2019-05-22	29	2025-05-27	17	2019-04-19	1	2025-06-13	8
0	0	1	1	2024-03-20	0	2025-04-03	Dementia, probable AD	1	0
0	0	0	0	2024-02-27	0	2025-04-03	Impaired, not MCI	1	1	2019-04-04	24	2025-03-31	24
0	0	1	0	2024-11-01	0	2025-03-13	Impaired, not MCI	1	0	2019-06-26	27	2024-11-13	26	2019-10-11	0	2024-08-30	3
1	1	1	0	2024-11-13	0	2025-03-06	Impaired, not MCI	1	0	2019-03-07	28	2025-01-07	28	2019-05-17	1	2025-01-23	5
1	0	1	0	2024-10-28	0	2025-01-02	Impaired, not MCI	1	0	2019-09-05	24	2024-11-06	25	2019-09-05	0	2024-11-14	9
1	1	1	0	2024-03-13	0	2025-08-21	Mixed vascular dementia	1	0	2019-10-28	28	2025-04-23	21	2019-12-13	0	2025-04-22	29
0	1	0	0	2024-01-19	0	2025-08-14	Non-amnestic MCI-multiple domain	1	1	2019-07-19	28	2025-04-25	24	2019-08-22	7	2025-04-25	1
0	1	0	1	2024-02-15	0	2025-03-06	Non-amnestic MCI-multiple domain	1	1
1	1	0	0	2024-10-16	0	2025-08-21	Non-amnestic MCI-single domain	1	0
0	1	1	0	2024-01-12	0	2025-02-27	Non-amnestic MCI-single domain	1	1	2019-11-05	26	2025-04-03	21
1	1	1	0	2024-04-11	0	2025-04-10	Non-amnestic MCI-single domain	1	0	2019-12-05	26	2025-04-17	28	2019-11-06	1	2025-04-17	0
1	1	1	0	2024-03-22	0	2025-04-03	Vascular Dementia	1	0	2019-05-16	26	2025-04-11	14	2019-04-25	6	2025-04-11	14
